# Supplementary material for: Cell-type heterogeneity in the early zebrafish olfactory epithelium is generated from progenitors within preplacodal ectoderm
Source: eLife. 2018 Jan 2;7:e32041. doi: 10.7554/eLife.32041 (PMC5749950; doi:10.7554/eLife.32041)
Supplement: Figure 1—source data 1. [file elife-32041-fig1-data1.xlsx]

## Sheet: Islet+
Figure 1–source data 1. Islet+ cell number quantification.
	wildtype	sox10t3/t3
number of epithelia	16	16
minimum	4	5
25% Percentile	6.250	6
75% Percentile	7.750	8.750
maximum	9	10
Median	7	6
Mean	6.875	6.938
Std. Deviation	1.204	1.652
Std. Error	0.3010	0.4130
t-test	two-tailed P value
wildtype versus sox10t3/t3	0.9027	n.s.
