# Supplementary material for: Cell-type heterogeneity in the early zebrafish olfactory epithelium is generated from progenitors within preplacodal ectoderm
Source: eLife. 2018 Jan 2;7:e32041. doi: 10.7554/eLife.32041 (PMC5749950; doi:10.7554/eLife.32041)
Supplement: Figure 1—source data 2. [file elife-32041-fig1-data2.xlsx]

## Sheet: eGFP+
Figure 1–source data 2. eGFP+ cell number quantification
	wildtype	sox10t3/t3
number of epithelia	16	16
minimum	5	5
25% Percentile	6.250	6
75% Percentile	8	8.750
maximum	9	10
Median	7	7
Mean	7.250	7.125
Std. Deviation	1.125	1.708
Std. Error	0.2814	0.4270
t-test	two-tailed P value
wildtype versus sox10t3/t3	0.8086	n.s.
