# Supplementary material for: Cell-type heterogeneity in the early zebrafish olfactory epithelium is generated from progenitors within preplacodal ectoderm
Source: eLife. 2018 Jan 2;7:e32041. doi: 10.7554/eLife.32041 (PMC5749950; doi:10.7554/eLife.32041)
Supplement: Figure 4—source data 1. [file elife-32041-fig4-data1.xlsx]

## Sheet: eGFP+
Figure 4–source data 1. gnrh3:eGFP+ and mEos2PC+ cell number quantification.
	Total (Ctl)	Total (PC)	mEos2PC (Ctl)	mEos2PC (PC)
number of epithelia	9	9	9	9
minimum	3	3	0	3
25% Percentile	4	4	0	4
75% Percentile	6.5	7	1	5.5
maximum	8	8	1	6
Median	5	5	0	5
Mean	5.222	5.444	0.3333	4.667
Std. Deviation	1.716	1.667	0.5	1
Std. Error	0.5720	0.5556	0.1667	0.3333
t-test	two-tailed P value
Total (Ctl) versus Total (PC)	0.7843	n.s.
Total (PC) versus mEos2PC (PC)	0.2479	n.s.
mEos2PC (Ctl) versus mEos2PC (PC)	<0.0001	****
