# Supplementary material for: Cell-type heterogeneity in the early zebrafish olfactory epithelium is generated from progenitors within preplacodal ectoderm
Source: eLife. 2018 Jan 2;7:e32041. doi: 10.7554/eLife.32041 (PMC5749950; doi:10.7554/eLife.32041)
Supplement: Figure 6—source data 1. [file elife-32041-fig6-data1.xlsx]

## Sheet: eGFP+
Figure 6–source data 1. sox10:eGFP+ and mEos2PC+ cell number quantification.
	Total (Ctl)	Total (PC)	mEos2PC (Ctl)	mEos2PC (PC)
number of epithelia	6	9	6	9
minimum	8	6	0	3
25% Percentile	8	6.5	0	4
75% Percentile	11.25	9	0.5	6
maximum	12	12	2	8
Median	10	8	0	4
Mean	9.833	8	0.3333	4.556
Std. Deviation	1.602	1.871	0.8165	1.810
Std. Error	0.6540	0.6236	0.3333	0.6035
t-test	two-tailed P value
Total (Ctl) versus Total (PC)	0.0715	n.s.
mEos2PC (Ctl) versus mEos2PC (PC)	0.0001	***
